# Supplementary material for: Pharmacokinetic Equations Applied to Obtain New Topological Models in the Search of Antibacterial Compounds
Source: Pharmaceuticals (Basel). 2025 Jun 10;18(6):865. doi: 10.3390/ph18060865 (PMC12195795; doi:10.3390/ph18060865)
Supplement: Supplementary file 1 [file pharmaceuticals-18-00865-s001.zip]

Archive with 4 entries (4 files):
- Suppl Section S1.pdf
- Suppl Section S2.pdf
- Suppl Section S3.smi
- Suppl Section S4.pdf
