# Supplementary material for: Pharmacokinetic Equations Applied to Obtain New Topological Models in the Search of Antibacterial Compounds
Source: Pharmaceuticals (Basel). 2025 Jun 10;18(6):865. doi: 10.3390/ph18060865 (PMC12195795; doi:10.3390/ph18060865)
Supplement: Supplementary file 1 [file pharmaceuticals-18-00865-s001.zip › Suppl Section S3.smi]

NC1=NC2=C(N=CN2C2CC(CO)C=C2)C(=N1)NC1CC1	00001.mol
CCC(Br)(CC)C(=O)NC(=O)NC(C)=O	00021.mol
NC1=CC=C(C=C1)S(=O)(=O)C1=CC=C(NCC(O)=O)C=C1	00024.mol
CC(=O)[N-]S(=O)(=O)C1=CC(=CC=C1S(=O)(=O)C1=CC=C(N)C=C1)N	00075.mol
COC1=NC=CN=C1N(C(C)=O)S(=O)(=O)C1=CC=C(N)C=C1	00103.mol
C[N+]1=C2C=C(N)C=CC2=CC2=CC=C(N)C=C12	00125a.mol
CC1(C)C(C=CC(=O)OC(C(F)(F)F)C(F)(F)F)C1C(=O)OC(C#N)C1=CC(=CC=C1)OC1=CC=CC=C1	00127.mol
CC(C)C(NC(=O)C(CS)NC(=O)CCCC(N)C(O)=O)C(O)=O	00146.mol
CC(N(C)C1=CC=C(C=C1)C(=O)NC(CCC(O)=O)C(O)=O)C1=NC2=C(N=C1)N=C(N)N=C2N	00153.mol
NC(=[NH2+])SCC[NH3+]	00178.mol
CC1=C(C=CC=C1)N1C(=O)C2=CC(=CC=C2N=C1CF)N	00183.mol
[NH3+]C(CCC(=O)NNC1=CC=C(CO)C=C1)C([O-])=O	00187.mol
C=CCC1(CC=C)C(=O)NC(=O)NC1=O	00260.mol
CC[N+](CC)(CCNC(=O)C(=O)NCC[N+](CC)(CC)CC1=CC=CC=C1Cl)CC1=CC=CC=C1Cl	00377.mol
CC(C)(C)C(=O)OCOC(=O)C1N2C(SC1(C)C)C(N=CN1CCCCCC1)C2=O	00389.mol
CC1OC(CCC1OC1OC(C)C(C(O)C1O)N(C)C)N1C=CC(=NC1=O)NC(=O)C1=CC=C(NC(=O)C(C)(N)CO)C=C1	00395.mol
NC1CCC(C1)C(=O)NCCC(N)=N	00398.mol
CC1=CC=CC=C1N=NC1=CC=C(N)C(=C1)C	00419.mol
CCC1(CCC(=O)NC1=O)C1=CC=C(N)C=C1	00439.mol
NNC(=O)C1=C(O)C=C(N)C=C1	00477.mol
CCC1(CCC(C)C)C(=O)NC(=O)NC1=O	00574.mol
CC(=O)C(C)(C1=CC=C(N)C=C1)C1=CC=C(N)C=C1	00586.mol
CC(C)(C#N)C1=CC(=CC(=C1)CN1C=NC=N1)C(C)(C)C#N	00632.mol
NC1=CC=C(C=C1)C1(OC(=O)C2=C1C=CC=C2)C1=CC=C(N)C=C1	00663.mol
NC(=S)NC1=CC=CC2=CC=CC=C12	00729.mol
CC1(C)SC2C(NC(=O)C(NC(=O)C3=C(O)C4=C(C=CC=N4)N=C3)C3=CC=CC=C3)C(=O)N2C1C(O)=O	00731.mol
CC(C)C1(CC=C)C(=O)NC(=O)NC1=O	00759.mol
CC(C)C(CC=C)C(=O)NC(N)=O	00760.mol
NC1=NC=NC2=C1N=CN2CC1=C(F)C=CC=C1Cl	00798.mol
NC(CC(N)=O)C(O)=O	00842.mol
COC(=O)C(CC1=CC=CC=C1)NC(=O)C(N)CC(O)=O	00844.mol
COC(=O)NS(=O)(=O)C1=CC=C(N)C=C1	00862.mol
CC1(C)SC2C(NC(=O)C(N=[N]=N)C3=CC=CC=C3)C(=O)N2C1C(O)=O	00912.mol
COP(=S)(OC)SCN1N=NC2=C(C=CC=C2)C1=O	00915.mol
CC(C)(N=NC(C)(C)C#N)C#N	00920.mol
CC1C(NC(=O)C(=NOC(C)(C)C(O)=O)C2=CSC(=N2)N)C(=O)N1S(O)(=O)=O	00927.mol
CN(C)C1=CC=C2N=C3C=CC(=CC3=[S+]C2=C1)N	00929.mol
CNC1=CC=C2N=C3C=CC(=CC3=[S+]C2=C1)N	00931.mol
CC(N)C(=O)NC(CC1CCC(=O)C2OC12)C(O)=O	00935.mol
CNC1CCCN(C1)C1=C(OC)C2=C(C=C1F)C(=O)C(=CN2C1CC1)C(O)=O	00946.mol
C(CNCC1=CC=CC=C1)NCC1=CC=CC=C1	01064.mol
NC1=CC=C(C=C1)C1=CC=C(N)C=C1	01077.mol
CC(C[N](C)(C)C)OC(N)=O	01189.mol
CC1=C(COC(=O)C2C(C=C(Cl)C(F)(F)F)C2(C)C)C=CC=C1C1=CC=CC=C1	01215.mol
NC1=CC=C(C=C1)C1=CC=CC=C1N	01236.mol
CC1=CC2=C(OCC(CNC(C)(C)C)OC(=O)C3=CC=CC=C3)C=CC=C2N1	01324.mol
BrC(=C)CC1(CC=C)C(=O)NC(=O)NC1=O	01349.mol
COC1=C(Br)C(=CC(=C1)CC1=CN=C(N)N=C1N)OC	01364.mol
CCN(CC)CCNC(=O)C1=C(OC)C=C(N)C(=C1)Br	01417.mol
ClC1=CC(=C(C=C1)C1(CC(Br)CO1)CN1C=NC=N1)Cl	01431.mol
CCC(C)C1(CC)C(=O)NC(=NC1=O)O	01494.mol
CC(C)CC1(CC=C)C(=O)NC(=O)NC1=O	01500.mol
CC(C)CNCCOC(=O)C1=CC=C(N)C=C1	01516.mol
CC(C)CC1(CC=C)C(=O)NC(=NC1=O)S	01517.mol
CN1CCC23C4NC5=C(C=CC=C5)C3(CCN4C)C1NC1=C2C=CC=C1	01730.mol
CCCCCOC(=O)NC1=NC(=O)N(C=C1F)C1OC(C)C(O)C1O	01759.mol
CCC(C)C(CC)C(=O)NC(N)=O	01781.mol
N[Pt]1(N)OC(=O)C2(CCC2)C(=O)O1	01832.mol
CC1(C)SC2C(NC(=O)C(C(=O)OC3=CC4=C(CCC4)C=C3)C3=CC=CC=C3)C(=O)N2C1C(O)=O	01852.mol
CC(C)C1=C(C=C(C=C1)C(=O)NC(N)=N)S(C)(=O)=O	01853.mol
CN(C)C(CSC(N)=O)CSC(N)=O	01880.mol
COC1=CC2=C(C=CC=C2C)C(=C1)C(=O)OC(C(=O)NC(C(=O)NC(=CO)C(C)=O)=C1C(OC(C)=O)C(O)C2CN12)C1(C)CO1	01892.mol
NC(C(=O)NC1C2SCC(=C(N2C1=O)C(O)=O)Cl)C1=CC=CC=C1	01924.mol
NC1=NC(=CS1)C(=NO)C(=O)NC1C2SCC(=C(N2C1=O)C(O)=O)C=C	01933.mol
CON=C(C(=O)NC1C2SCC(=C(N2C1=O)C(O)=O)C[N]1(C)CCCC1)C1=CSC(=N1)N	01935.mol
CON=C(C(=O)NC1C2SCC(=C(N2C1=O)C(O)=O)C)C1=CSC(=N1)N	01936.mol
NC1=NC(=CS1)C(=NOCC(O)=O)C(=O)NC1C2SCC(=C(N2C1=O)C(O)=O)C=C	01937.mol
CON=C(C(=O)NC1C2SCC(=C(N2C1=O)C(O)=O)C[N]1=CC=C(N)N1CCO)C1=CSC(=N1)N	01945.mol
CON=C(C(=O)NC1C2SCC(=C(N2C1=O)C(O)=O)COC(C)=O)C1=CSC(=N1)N	01946.mol
COC1(NC(=O)CC2=CC=CS2)C2SCC(=C(N2C1=O)C(O)=O)COC(N)=O	01949.mol
CON=C(C(=O)NC1C2SCC(=C(N2C1=O)C(O)=O)C[N]1=C2C=CC=NN2C=C1)C1=NSC(=N1)N	01950.mol
COC1=C(N2C(SC1)C(NC(=O)C(N)C1=CCC=CC1)C2=O)C(O)=O	01957.mol
CC(C)(ON=C(C(=O)NC1C2SCC(=C(N2C1=O)C(O)=O)C[N]1=CC=CC=C1)C1=CSC(=N1)N)C(O)=O	01959.mol
NC1=NC(=CS1)C(=CCC(O)=O)C(=O)NC1C2SCC=C(N2C1=O)C(O)=O	01962.mol
CON=C(C(=O)NC1C2SCC(=C(N2C1=O)C(O)=O)CSC(=O)C1=CC=CO1)C1=CSC(=N1)N	01963.mol
CC1=C(N2C(SC1)C(NC(=O)C(N)C1=CC=CC=C1)C2=O)C(O)=O	01986.mol
CC(=O)OCC1=C(N2C(SC1)C(NC(=O)C(N)C1=CC=CC=C1)C2=O)C(O)=O	01988.mol
CC(=O)OCC1=C(N2C(SC1)C(NC(=O)CCCC(N)C(O)=O)C2=O)C(O)=O	01992.mol
CN1CCC2(C1NC1=C2C=CC=C1)C12CCN(C)C2NC2=C1C=CC=C2	02067.mol
NC1=CC(=C(C=C1S(N)(=O)=O)S(N)(=O)=O)Cl	02086.mol
CCCCC(CC)C1NC(=O)N(SC(Cl)(Cl)Cl)C1=O	02097.mol
ClC1=C(Cl)C2(Cl)C3C(C(=O)OC3=O)C1(Cl)C2(Cl)Cl	02101.mol
COC1CN(CCCOC2=CC=C(F)C=C2)CCC1NC(=O)C1=C(OC)C=C(N)C(=C1)Cl	02340.mol
COC1=CC(=C(Cl)C=C1C(=O)NC1CCN(CC1)CC1=CC=CC=C1)N	02366.mol
NC1CCN(C1)C1=C(Cl)C2=C(C=C1F)C(=O)C(=CN2C1CC1)C(O)=O	02376.mol
CCOC(=O)NC(C)(C)CC1=CC=C(Cl)C=C1	02403.mol
COC(C(=O)NC1C2SC(C)(C)C(N2C1=O)C(O)=O)C1=CC(=C(Cl)C=C1)Cl	02409.mol
NC1=C(C=C(C(=C1)C(Cl)=C(Cl)Cl)S(N)(=O)=O)S(N)(=O)=O	02435.mol
CC1=C(C(=O)NC2C3SC(C)(C)C(N3C2=O)C(O)=O)C(=NO1)C1=C(Cl)C=CC=C1	02444.mol
C=CCC1(C2CCC=C2)C(=O)NC(=O)NC1=O	02774.mol
NC1CONC1=O	02780.mol
CC1(C)C(C=C(Cl)C(F)(F)F)C1C(=O)OC(C#N)C1=CC=CC(=C1)OC1=CC=CC=C1	02786.mol
NC1=NC(=NC(=N1)NC1CC1)N	02805.mol
NC(CCSCC(N)C(O)=O)C(O)=O	02807.mol
NC1=CC=C(C=C1)S(=O)(=O)C1=CC=C(N)C=C1	02847.mol
CCC(C)C(=O)NC(CC1=CC=CC=C1)C(=O)OC(CC(O)=O)C1C(CCN1C(=O)C(N)C(C)C)OC(C)=O	02955a.mol
CC(C)C(N)C(=O)N1CCC(OC(C)=O)C1C(CC(O)=O)OC(=O)C(CC1=CC=CC=C1)NC(C)=O	02955b.mol
COC1=C(N)C=C(N)C=C1	02995.mol
NC1=CC(=CC(=C1)C(O)=O)N	02997.mol
NC1=CC=C(NC2=CC=C(N)C=C2)C=C1	02999.mol
NC1=CC=C(CC2=CC=C(N)C=C2)C=C1	03000.mol
NC1=CC2=NC3=CC=CC=C3N=C2C=C1N	03002.mol
NCC(N)C(O)=O	03004.mol
NC1=C(N)C=NC=C1	03006.mol
COC1=CC(=CC=C1N)C1=CC(=C(N)C=C1)OC	03012.mol
COC1=CC=C(CC2=CN=C(N)N=C2N)C=C1OC	03017.mol
NC(=N)C1=CC(=C(OCCCOC2=CC=C(C=C2Br)C(N)=N)C=C1)Br	03049.mol
NC1=CC=C(C(=C1)Cl)C1=CC=C(N)C=C1Cl	03083.mol
CC1=C(C(=O)NC2C3SC(C)(C)C(N3C2=O)C(O)=O)C(=NO1)C1=C(Cl)C=CC=C1Cl	03111.mol
CCC1(CC)COC(=O)NC1=O	03133.mol
CC1(C)OC(=O)NC1=O	03238.mol
NC1=NC2=C(N=C(CNC3=CC=C(C=C3)C(=O)NC(CCC(O)=O)C(=O)NC(CCC(O)=O)C(O)=O)C=N2)C(=N1)O	03321.mol
CC12NC(CC3=C1C=CC=C3)C1=C2C=CC=C1	03422.mol
CC(CC1CCCCC1)NCCC(C1=CC=CC=C1)C1=CC=CC=C1	03485.mol
NC(N)=NC1=NC(=CS1)CSCCNC=NS(=O)(=O)C1=CC=C(Br)C=C1	03518.mol
CCC(CC1=NC2=C(N=C1)N=C(N)N=C2N)C1=CC=C(C=C1)C(=O)NC(CCC(O)=O)C(O)=O	03540.mol
NC1=NC(=O)N(C=C1F)C1CSC(CO)O1	03597.mol
CCC(C)(CC)OC(N)=O	03598.mol
CC(C)C1(CC=C)C(=O)NC(=O)N(C)C1=O	03601.mol
CC(C)S(=O)(=O)N1C(=NC2=C1C=C(C=C2)C(=NO)C1=CC=CC=C1)N	03632.mol
NC1=NCC2N1C1=C(CC3=C2C=CC=C3)C=CC=C1	03649.mol
FC1=CC=C(C=C1)C1(CN2C=NC=N2)OC1C1=CC=CC=C1Cl	03659.mol
CCOC1=CC2=C(C=C1)N=C1C=C(N)C=CC1=C2N	03751.mol
CCSC1=NN=C(C(=O)N1N)C(C)(C)C	03775.mol
CCOC(=O)C(C1=C(O)C2=C(OC1=O)C=CC=C2)C1=C(O)C2=C(OC1=O)C=CC=C2	03806.mol
CC1CC(CC(C)(C)N1)OC(=O)C1=CC=CC=C1	03926.mol
NC(=O)OCC(COC(N)=O)C1=CC=CC=C1	03978.mol
CC1(C)SC2C(NC(=O)C(OC3=CC=CC=C3)C3=CC=CC=C3)C(=O)N2C1C(O)=O	03988.mol
ClC1=CC=C(CCC(CN2C=NC=N2)(C#N)C2=CC=CC=C2)C=C1	03989.mol
CCNC1C2CCC(C2)C1C1=CC=CC=C1	03993.mol
CC(NCCC(C1=CC=CC=C1)C1=CC=CC=C1)C1=CC=CC=C1	03997.mol
CN1CCN(CC1)C1=C(F)C2=C(C=C1F)C(=O)C(=CN2CCF)C(O)=O	04127.mol
CC1=C(C(=O)NC2C3SC(C)(C)C(N3C2=O)C(O)=O)C(=NO1)C1=C(Cl)C=CC=C1F	04137.mol
NS(=O)(=O)C1=C(Cl)C=C(NCC2=CC=CO2)C(=C1)C(O)=O	04330.mol
NC1=NC2=C(N=CN2COC(CO)CO)C(=O)N1	04378.mol
COC1=C(N2CCNC(C)C2)C(=CC2=C1N(C=C(C(O)=O)C2=O)C1CC1)F	04388.mol
CON=C1CN(CC1CN)C1=NC2=C(C=C1F)C(=O)C(=CN2C1CC1)C(O)=O	04400.mol
NC(CCC(N)=O)C(O)=O	04484.mol
CC1CN(CCN1)C1=CC2=C(C(=C1F)C)C(=O)C(=CN2C1CC1)C(O)=O	04560.mol
NC(=N)NN=CC1=C(Cl)C=CC=C1Cl	04574.mol
NC(=N)NC(=O)CC1=C(Cl)C=CC=C1Cl	04577.mol
ONC(=N)NN=CC1=C(Cl)C=CC=C1Cl	04583.mol
CC(C)(C)N(NC(=O)C1=CC=C(Cl)C=C1)C(=O)C1=CC=CC=C1	04610.mol
CCCCCCC(COC(=O)C1=CN=CC=C1)(COC(=O)C1=CC=CN=C1)COC(=O)C1=CN=CC=C1	04673.mol
NC(=O)OC1(CCCCC1)CC#C	04716.mol
NNC1=NN=CC2=CC=CC=C12	04782.mol
NCCC(O)CNCCCCC(N)C(O)=O	04896.mol
COCC1=CN=C(C2=NC(C)(C(C)C)C(=O)N2)C(=C1)C(O)=O	04928.mol
CC(C)C1(C)N=C(NC1=O)C1=NC=CC=C1C(O)=O	04929.mol
CC(C)CN1C=NC2=C1C1=C(C=CC=C1)N=C2N	04945.mol
CC(C)NCCCC1(C(N)=O)C2=C(C=CC=C2)C2=C1C=CC=C2	04962.mol
NC(=N)NCC1=CC(=CC=C1)I	05028.mol
NC1=NC(=NC(=N1)N)C1=CC(=CC=C1Cl)Cl	05116.mol
CCOP(=S)(NC(C)C)OC1=C(C=CC=C1)C(=O)OC(C)C	05190.mol
NC(CC(=O)C1=CC=CC=C1N)C(O)=O	05343.mol
NC1=NC(=C(N=N1)C1=C(Cl)C(=CC=C1)Cl)N	05368.mol
NC(CSCC(N)C(O)=O)C(O)=O	05381.mol
NCCNC(=O)C1=CC=C(Cl)C=N1	05411.mol
N#CC1=CC=C(C=C1)C(N1C=NC=N1)C1=CC=C(C=C1)C#N	05469.mol
NCCCCC(NC(CCC1=CC=CC=C1)C(O)=O)C(=O)N1CCCC1C(O)=O	05538.mol
CCN1C=C(C(O)=O)C(=O)C2=C1C(=C(N1CCNC(C)C1)C(=C2)F)F	05583.mol
NC(C(=O)NC1C2CCC(=C(N2C1=O)C(O)=O)Cl)C1=CC=CC=C1	05597.mol
NNC(=O)NN1C(=O)C2=CC(=CC3=C(N)C(=CC(=C23)C1=O)S(O)(=O)=O)S(O)(=O)=O	05616a.mol
CC1CC2CC3=C(C=CC=N3)C3(C1)NCCCC23	05639.mol
NCCCCC(N)C(O)=O	05657b.mol
NCC1=CC=C(C=C1)S(N)(=O)=O	05671.mol
OC(=O)C1=CC(=O)C(=C(O1)C(O)=O)O	05805.mol
CC1(C)SC2C(NC(=O)C(N=C)C3=CC=CC=C3)C(=O)N2C1C(O)=O	05950.mol
CN(C)C(=N)NC(N)=N	05963.mol
COC1=C(C(=O)NC2C3SC(C)(C)C(N3C2=O)C(O)=O)C(=CC=C1)OC	05998.mol
CN(CC1=CN=C2N=C(N)N=C(N)C2=N1)C1=CC=C(C=C1)C(=O)NC(CCC(O)=O)C(O)=O	06015.mol
CC1N=C(N)OC1C1=CC=CC=C1	06047.mol
CCN(CC)CCNC(=O)C1=C(OC)C=C(N)C(=C1)Cl	06164.mol
CSC1=NN=C(C(=O)N1N)C(C)(C)C	06175.mol
COC12C(COC(N)=O)C3=C(N2CC2NC12)C(=O)C(=C(N)C3=O)C	06236.mol
C1CCC23CCNC(CC4=C2C=CC=C4)C3C1	06299.mol
CCOC1=CC(=C(Cl)C=C1C(=O)NCC1CN(CCO1)CC1=CC=C(F)C=C1)N	06306.mol
COC1=C(N2CC3CCCNC3C2)C(=CC2=C1N(C=C(C(O)=O)C2=O)C1CC1)F	06316.mol
ClC1=C(Cl)C(=O)OC1OC1OC(=O)C(=C1Cl)Cl	06324.mol
CC(NC(=O)C(C)OC1C(O)C(CO)OC(O)C1NC(C)=O)C(=O)NC(CCC(O)=O)C(N)=O	06329.mol
CC(N1N=C(N)CC1=O)C1=CC=C(Cl)C(=C1)Cl	06341.mol
CCCCC(CN1C=NC=N1)(C#N)C1=CC=C(Cl)C=C1	06346.mol
NC(=N)NC1=CC=C(C=C1)C(=O)OC1=CC2=CC=C(C=C2C=C1)C(N)=N	06376.mol
NC1=CC=CC2=C1C(=CC=C2)N	06398.mol
NCCNC1=CC=CC2=C1C=CC=C2	06435.mol
CC(C)(C)CC1(CC=C)C(=O)NC(=O)NC1=O	06456.mol
CN(CC(O)=O)NC(=O)CC(N)CC(O)CN	06470.mol
COC(=O)C(CC1=CC=CC=C1)NC(=O)C(CC(O)=O)NCCC(C)(C)C	06493.mol
O=C(OCC(COC(=O)C1=CN=CC=C1)(COC(=O)C1=CC=CN=C1)COC(=O)C1=CN=CC=C1)C1=CC=CN=C1	06522.mol
CC(NC1=CC=C(C=C1)C(=O)NC(CCC(O)=O)C(O)=O)C1=CN=C2N=C(N)N=C(O)C2=N1	06583.mol
NC1=C(C=CC=C1)C=NNC1=CC=CC=C1	06613.mol
NC(CCOC1=CC=C(C=C1)C(=NO)C(=O)NC1CN(C(C(O)=O)C2=CC=C(O)C=C2)C1=O)C(O)=O	06700.mol
NC(CCOC1=CC=C(C=C1)C(=O)C(=O)NC1CN(C(C(O)=O)C2=CC=C(O)C=C2)C1=O)C(O)=O	06700.mol
CC1=C(SC2=CC=NC=C2)C2=C(C=C1)N=C(N)NC2=O	06706.mol
CCCCCCC(C)NN	06781.mol
NCCCC(N)C(O)=O	06940.mol
CC1=C(C(=O)NC2C3SC(C)(C)C(N3C2=O)C(O)=O)C(=NO1)C1=CC=CC=C1	06972.mol
CC(C)(C)C1=NN(C(=O)O1)C1=CC(=C(Cl)C=C1Cl)OCC#C	06973.mol
C1CNC2CC3CCCCC3C2C=CC=CC2C(CC3CCCCC23)NC1	07091.mol
CC(=O)OCOC(=O)C1N2C(SC1(C)C)C(NC(=O)CC1=CC=CC=C1)C2=O	07152.mol
NC1=NC2=C(N=CN2CCC(CO)CO)C(=O)N1	07154.mol
CCN(CC)CCOC(=O)C1N2C(SC1(C)C)C(NC(=O)CC1=CC=CC=C1)C2=O	07156.mol
C1CCC(CC1)C(CC1CCCCN1)C1CCCCC1	07241.mol
C=CCC1(C(=O)NC(=O)NC1=O)C1=CC=CC=C1	07285.mol
NC(=N)C1=CC=C(OC2=CC=C(C=C2)C(N)=N)C=C1	07287.mol
NC1=CC=C2N=C3C=CC(=CC3=[N](C3=CC=CC=C3)C2=C1)N	07333.mol
CC(COC1=CC=CC=C1)NN	07342.mol
NC1=CC(=CC=C1)N	07367.mol
NC1=C(N)C=CC=C1	07368.mol
NC1=CC=C(N)C=C1	07369.mol
CC(NC(=O)C(=O)NN)C1=CC=CC=C1	07373.mol
CC1(C(=O)NC(=O)NC1=O)C1=CC=CC=C1	07387.mol
CN1C(=NC2=C1C=C(C=N2)C1=CC=CC=C1)N	07409.mol
CC1NC(CC1C1=CC=C(Cl)C=C1)C1CC1	07481.mol
CC(NC(NC1=CC=NC=C1)=NC#N)C(C)(C)C	07520.mol
COC1=CC=C(OC)C(=C1)CC1=C(C)C2=C(N)N=C(N)N=C2N=C1	07582.mol
CC1=C(N2C(SC1)C(NC(=O)C(N)C1=CC=CC=C1)C2=O)C(=O)OCOC(=O)C(C)(C)C	07597.mol
COC12C(COC(N)=O)C3=C(N2CC2C1N2C)C(=O)C(=C(N)C3=O)C	07678.mol
CC(C)NC1CCC(CC1)(C1=CC=CC=C1)C1=CC=CC=C1	07792.mol
CC(CC1=CC=CC=C1)NCCC(C1=CC=CC=C1)C1=CC=CC=C1	07826.mol
COC1=CC2=C(N=CC=C2)C(=C1)NC(C)CCCN	07833.mol
NC1=CC2=NC3=CC(=CC=C3C=C2C=C1)N	07861.mol
CC(C)C1(CC(Br)=C)C(=O)NC(=O)NC1=O	07888.mol
NC(=N)C1=CC=C(OCCCOC2=CC=C(C=C2)C(N)=N)C=C1	07889.mol
CC(O)CC1(CC=C)C(=O)NC(=O)NC1=O	07997.mol
COCCCN1CCC(CC1)NC(=O)C1=CC(=C(N)C2=C1OCC2)Cl	08000.mol
CCC1=C(C(=NC(=N1)N)N)C1=CC=C(Cl)C=C1	08075.mol
COC1=CC(=C2N=CC=CC2=C1)NCCCC(C)N	08159.mol
CC(CC1=CC=CC=C1)(NC(=O)CN)C1=CC=CC=C1	08215.mol
CCC1(C2CC3CCC(C3)C2)C(=O)NC(=O)NC1=O	08223.mol
CN(C)CCC1=CNC2=C1C=C(CN1C=NC=N1)C=C2	08324.mol
CS(=O)(=O)NC(CCCCN)C(=O)NCC(CC1(CCCC1)C(=O)NC(CC1=CC=C(O)C=C1)C(O)=O)C(O)=O	08428.mol
NC(=O)OCC1NC(=N)N2CCC(O)(O)C32NC(=N)NC13	08464.mol
CCCC(C)C1(CC=C)C(=O)NC(=NC1=O)O	08495.mol
CC(C)COC(=O)OCN1C(=O)CN(CCN2CC(=O)N(COC(=O)OCC(C)C)C(=O)C2)CC1=O	08639.mol
NC(=N)C1=CC=C(C=CC2=CC=C(C=C2)C(N)=N)C=C1	08894.mol
NC1=CC=C(C=C1)S(=O)(=O)C1=CC=C(NC(=O)CCC(O)=O)C=C1	08962.mol
NC1=CC=C(C=C1)S(=O)(=O)NC1=NC=CC=N1	08988.mol
NC1=CC=C(C=C1)S(N)(=O)=O	09010.mol
NC(=O)NS(=O)(=O)C1=CC=C(N)C=C1	09017.mol
NC1=CC=C(C=C1)S(=O)(=O)NC1=NC=CN=C1	09023.mol
NC(=S)NS(=O)(=O)C1=CC=C(N)C=C1	09032.mol
COC1(CN(C1=O)S(O)(=O)=O)NC(=O)C(C)NC(=O)CCC(N)C(O)=O	09034.mol
ClN1C(=O)N(Cl)C(=O)N(Cl)C1=O	09103.mol
CCC(C)C1(CC=C)C(=O)NC(=O)NC1=O	09126.mol
CC1(CN2C=CN=N2)C(N2C(CC2=O)S1(=O)=O)C(O)=O	09172.mol
FC1=C(C(=CC=C1)F)C(=O)NC(=O)NC1=CC(=C(F)C(=C1F)Cl)Cl	09190.mol
CC1=C(F)C(=C(COC(=O)C2C(C=C(Cl)C(F)(F)F)C2(C)C)C(=C1F)F)F	09192.mol
CC1CN(CCN1)C1=C(F)C=C2C(=O)C(=CN(C3=C(F)C=C(F)C=C3)C2=C1)C(O)=O	09212.mol
CC(CC(C1=CC=CC=C1)C1=CC=CC=C1)NC(C)(C)C	09243.mol
COCCOC1=C(OC)C=C(CC2=CN=C(N)N=C2N)C=C1OC	09322.mol
CC1(C)C(NC(=O)C(=NOCC(O)=O)C2=CSC(=N2)N)C(=O)N1OS(O)(=O)=O	09509.mol
CC(N)C(=O)NC1=C(C)C=CC=C1C	09568.mol
CN(C)C1=CC=C2N=C3C=C(C)C(=CC3=SC2=C1)N	09598.mol
CC1=C(N)C=C(N)C(=C1)N=C1C=CC(C=C1)=[N](C)C	09618.mol
CC1=C(NN)C=CC=C1	09620a.mol
CC1=CC=CC(=C1)NN	09620b.mol
CC1=CC=C(NN)C=C1	09620.mol
NC1CCN(C1)C1=NC2=C(C=C1F)C(=O)C(=CN2C1=C(F)C=C(F)C=C1)C(O)=O	09632.mol
CC(C)(C)C(=O)C(OC1=CC=C(Cl)C=C1)N1C=NC=N1	09666.mol
NC1=NC2=NC(=C(N=C2C(=N1)N)C1=CC=CC=C1)N	09674.mol
CCOP(=S)(OCC)OC1=NN(C=N1)C1=CC=CC=C1	09680.mol
ClC(Cl)(Cl)C(NC=O)N1CCN(CC1)C(NC=O)C(Cl)(Cl)Cl	09762.mol
COC1=C(OC)C(=CC(=C1)CC1=C(N)N=C(N)N=C1)OC	09782.mol
COC1=C(OC)C(=CC(=C1)NCC1=C(C)C2=C(C=C1)N=C(N)N=C2N)OC	09792.mol
CCOC1=C(N)C2=C(C(OC2=O)C2N(C)CCC3=C2C(=C2OCOC2=C3)OC)C(=C1OCC)OCC	09834.mol
OS(=S)(=S)C1=CC=C(C=C1)N=NC1=CC=C(NC2=CC=CC=C2)C=C1	09846.mol
CCCCNC(=O)OCC(C)(CCC)COC(N)=O	09897.mol
CCOC(=O)NP(=O)(N1CC1)N1CC1	09940.mol
CCCC(C)C1(C=C)C(=O)NC(=O)NC1=O	10054.mol
CC(O)C(NC(=O)C(N)CCC1(O)CNC1=O)C(O)=O	10105.mol
NC1=C(N=NC2=CC=CC=C2)C2=C(C=CC=C2)C=C1	10150.mol
CC1=C(C=CC=C1)N=NC1=C(N)C=CC2=C1C=CC=C2	10151_131-79-3.mol
